# Supplementary material for: Novel BODIPY Dyes with a Meso-Benzoxadiazole Substituent: Synthesis, Photophysical Studies, and Cytotoxic Activity Under Normoxic and Hypoxic Conditions
Source: Biomedicines. 2025 Jan 25;13(2):297. doi: 10.3390/biomedicines13020297 (PMC11853430; doi:10.3390/biomedicines13020297)
Supplement: Supplementary file 1 [file biomedicines-13-00297-s001.zip]

Archive with 1 entries (1 files):
- biomedicines-3412911-supplementary.pdf
